# Supplementary material for: CD103+ cDC1 and endogenous CD8+ T cells are necessary for improved CD40L-overexpressing CAR T cell antitumor function
Source: Nat Commun. 2020 Dec 2;11:6171. doi: 10.1038/s41467-020-19833-3 (PMC7710757; doi:10.1038/s41467-020-19833-3)
Supplement: Supplementary file 4 — Source Data [file 41467_2020_19833_MOESM4_ESM.xlsx]

## Sheet: Fig. 1
Fig. 1B	Absolute counts, # MHCII+ CD11c+ / tumor
	m1928z							m1928z-CD40L
Day 1	132808	117753	151430					101392	68618	55586
Day 2	44364	45458	45523					46605	35145	20371
Day 3	53830	103630	88442	79687	97514	134011		45661	81799	98578	74200	75798	74893
Day 7	38776	35526	43003	9322	16893	20005	29848	54164	35123	70062	23227	33108	53654
Fig. 1C	Absolute counts, # MHCII+ CD11c+ / spleen
	m1928z							m1928z-CD40L
Day 1	187630	370506	351641					191066	443535	341502
Day 2	560427	603700	685521					893010	1220766	727243
Day 3	884974	1396750	14747	11372	7786			1923081	1782571	15579	34347	24496
Day 7	939427	997752	686487	171842	555349	518393	636000	2681338	3095921	2370037	821628	789398	877445	1.54672e+06
Fig. 1D	% migDC of MHCII+ CD11c+
	m1928z							m1928z-CD40L
WT	28.18	23.66	38.29	17.89	30.57	23.09		39.66	51.7	54.52	37.98	58.19	63.1
Cd40-/-	32.06	19.66	17.7	7.06				27.41	14.1	38.45	42.27
Fig. 1E	% CCR7+
	m1928z								m1928z-CD40L
DN	45.71	44.79	50.35		28.31	27.62	24.56	27.52	73.88	85.12	56.08		51.01	45.48	42.89	42.8
CD103+ cDC1	56.28	47.05	49.17		35.1	47.62	52.52	29.73	80.47	90.55	56.69		76.82	77.8	89.54	88.39
CD11b+ cDC2	36.93	35.06	35.15		29.46	28.04	36.67	19.39	58.92	75.13	42.18		62.14	53.89	69.44	62.66
Fig. 1F	% of MHCII+ CD11C+ in tumor
	m1928z								m1928z-CD40L
DN	21.77	17.18	22.44		28.31	27.62	24.56	27.52	30.22	31.38	28.9		51.01	45.48	42.89	42.8
CD103+ cDC1	39.12	39.3	44.04		28.21	30.3	26.37	29.86	33.47	40.32	38.68		25.28	36.8	31.86	29.24
CD11b+ cDC2	31.16	36.51	27.69		28.99	34.34	29.56	31.81	27.88	18.05	23.68		15.8	9.51	12.7	14.11
Fig. 1G	% of MHCII+ CD11C+ in spleen
	m1928z								m1928z-CD40L
DN	19.86	20.94	24.36		26.07	26.52	25.91	27.31	35.03	44.46	28.14		26.69	26.87	24.69	24.11
CD103+ cDC1	25.16	21.96	22.79		36.12	36.79	29.24	35.09	13.5	12.56	15.53		27.33	25.82	27.16	26.57
CD11b+ cDC2	48.49	50.35	46.66		31.26	28.93	37.69	30.47	44.86	36.06	51.05		37.3	41.49	38.64	41.35
Fig. 1H	cDC1/cDC2 ratio in WT
	m1928z								m1928z-CD40L
tumor	1.25546	1.07642	1.59047		0.973094	0.882353	0.892084	0.938699	1.2005	2.2338	1.63345		1.6	3.86961	2.50866	2.07229
spleen	0.51887	0.436147	0.488427		1.15547	1.27169	0.775803	1.15162	0.300936	0.348308	0.304212		0.732708	0.622319	0.702899	0.642563
Fig. 1I	cDC1/cDC2 ratio in Cd40-/-
	m1928z				m1928z-CD40L
tumor	0.632895	0.401811	0.467131	0.14588	0.430684	0.402305	0.345557	0.668001
spleen	0.946832	0.593492	0.531301	0.598618	0.691571	0.258154	0.595878	0.316681

## Sheet: Fig. 2
Fig. 2A	% cDC1 of MHCII+ CD11c+
	WT	Batf3-/-
	11.42	1.05
	11.92	0.97
	26.51	0.3
	20.75
Fig. 2B	A20 survival
	Days	WT, untreated (n=10)	WT, m1928z (n=10)	WT, m1928z-CD40L (n=10)	Batf3-/-, untreated (n=8)	Batf3-/-, m1928z (n=9)	Batf3-/-, m1928z-CD40L (n=10)
	21	1
	25	1
	21	1
	25	1
	25	1
	21		1
	21		1
	21		1
	20		1
	21		1
	100			0
	100			0
	100			0
	81			1
	100			0
	27				1
	22				1
	27				1
	21				1
	22					1
	20					1
	25					1
	25					1
	38						1
	24						1
	37						1
	27						1
	27						1
	20	1
	20	1
	19	1
	27	1
	24	1
	17		1
	17		1
	19		1
	20		1
	21		1
	32			1
	52			1
	52			1
	32			1
	35			1
	20				1
	21				1
	20				1
	21				1
	20					1
	25					1
	21					1
	27					1
	33					1
	46						1
	32						1
	57						1
	53						1
	46						1

## Sheet: Fig. 3
Fig. 3B	% Ki-67+ IRF8+ of DN in tumor
	m1928z	m1928z-CD40L
	16.86	70.06
	14.11	83.53
	11.37	76.27
	27.77	78.09
	8.23	77.51
	50	75.23
	19.54	63.44
Fig. 3C	% Ki-67+ IRF8+ of DN in spleen
	m1928z	m1928z-CD40L
	28.04	21.7
	33.37	19.72
	28.91	25.12
	40.25	9.64
	22.48	18.33
	35.86	33
	18.01	35.14
Fig. 3D	% Ki-67+ IRF8+ of migDN in tumor-draining LN
	m1928z	m1928z-CD40L
	0	0
	1.82	1.01
	0	0.9
	0.71	1.09
	0	0.3
	0	0.84
	0	1.53
Fig. 3E	% CD11c+ CD103+ cDC1
	m1928z	m1928z-CD40L
	42.23	70.99
	30.89	57.14
		67.44
	38.05	65.53
	28.67	72.34
	44.19	59.34
Fig. 3F	% Ki-67+ of cDC1 in tumor
	m1928z	m1928z-CD40L
	19.08	79.33
	17.69	93.36
	8.87	78.16
	26.28	89.73
	9.67	80.37
	46.63	82.96
	28.32	62.05
Fig. 3G	% Ki-67+ of cDC2 in tumor
	m1928z	m1928z-CD40L
	12.57	65.99
	15.15	77.39
	6.95	65.53
	18.26	77.82
	7.95	64.2
	23.45	72.92
	18.38	60.98

## Sheet: Fig. 4
Fig. 4A	A20 survival
	Days	IgG, untreated (n=5)	IgG, m1928z-CD40L (n=5)	GK1.5, untreated (n=5)	GK1.5, m1928z-CD40L (n=5)
	24	1
	18	1
	17	1
	17	1
	20	1
	60		0
	60		0
	60		0
	60		0
	60		0
	20			1
	28			1
	20			1
	24			1
	20			1
	60				0
	60				0
	60				0
	60				0
	60				0
Fig. 4C	A20	tumor luminescence signal
	Days	non-depleted (IgG) (n=9)									CD8+ T cell depleted (2.43) (n=10)
	0	528	486	569	656	327	431	487	524	593	439	381	552	578	732	425	512	538	529	544
	7	780	532	702	671	381	426	346	462	536	2980	10700	8780	2010	850	993	532	443	478	588
	14	1620	5950	2500	3860	7530	9080	7990	462	4390	27200	16800	56200	139000	11800	40500	18300	8710	6320	6440
	22	26700	36700	641	678	-1240	1060	5570	3830	4560	1690000	2260000	3850000	4690000	8710	1190000	1780000	1090000	373000	136000
	26	54300	90100	656	2160	-80	7310	17900	18900	12800	5460000	4850000	9000000	89500	787000	3470000	3140000	2820000	1450000	152000
	29	83700	191000	2790	9370	7490	29700	82100	100000	63500	10600000	7890000	13200000	13400000	3520000	10600000	5510000	10400000	4290000	4610000
	35	462	279	440	358	41800	108000	247000	114000	7150						15200000				6950000
	49	551	758	652	666	758	31.8	135	810	644
Fig. 4D	A20.CD19-KO survival
	Days	age-matched controls (n=4)	IgG controls (n=9)	CD8 depletion (n=10)
	35	1
	36	1
	36	1
	32	1
	60		0
	32			1
	32			1
	60		0
	29			1
	30			1
	60		0
	60		0
	35			1
	60		0
	60		0
	60		0
	36			1
	34			1
	60		0
	60		0
	34			1
	35			1
	36			1

## Sheet: Suppl. Fig. 1
Supplementary Figure 1C			cDC1/cDC2 ratio in tumor
	Days	m1928z								m1928z-CD40L
	1	0.131893	0.180771	0.12068						0.0465263	0.118615	0.0892703
	2	0.369844	0.472882	0.572253						0.0909725	0.0652399	0.0491316
	3	0.739	0.917	0.908	0.474	0.421	0.795	1.222	1.255	0.03	0.063	0.087	0.083	0.054	0.077	0.067	0.05
	7	0.973094	0.882353	0.892084	0.938699	1.23087	1.48457	2.18024		1.6	3.86961	2.50866	2.07229	1.75223	2.52418	1.99509
Supplementary Figure 1D			cDC1/cDC2 ratio in spleen
	Days	m1928z							m1928z-CD40L
	1	0.796489	1.10974	1.03142					0.695946	0.903509	1.06081
	2	0.435968	0.441721	0.466642					0.502762	0.353976	0.394387
	3	0.349423	0.290968	0.828447	1.00213	1.30407			0.218643	0.242767	0.789748	1.44909	1.17561
	7	1.15547	1.27169	0.775803	1.15162	1.01483	0.985265	0.713631	0.732708	0.622319	0.702899	0.642563	0.205599	0.152196	0.316588
Supplementary Figure 1E			migratory DC (tdLN), % of MHCII+ CD11c+
		m1928z								m1928z-CD40L
	migDN	28.57	11.73	4.5		34.22	20.53	28.37	19.3	19.75	29.82	16.97		61.41	41.26	38.59	32.18
	migCD103+ cDC1	35.71	63.33	69.9		32.28	46.14	39.84	50.95	39.31	30.57	46.79		15.77	14.54	23.57	31.28
	migCD11b+ cDC2	21.43	16.63	20.42		22.33	19.15	19.11	24.05	26.9	34.56	18.12		13.42	34.89	29.51	28.57
Supplementary Figure 1F			resident DC (tdLN), % of MHCII+ CD11c+
		m1928z								m1928z-CD40L
	resDN	61.02	56.54	49.91		77.34	75.82	86.91	70.24	56.6	46.59	74.63		86.92	88.58	82.79	76.52
	resCD8α+ cDC1	8.05	14.35	16.66		4.99	4.58	1.81	3.79	3.72	4.83	7.04		1.04	2.28	1.83	3.78
	resCD11b+ cDC2	25.85	20.52	25.45		14.97	15.6	8.36	22.03	34.47	41.76	12.32		9	6.53	11.73	15.01

## Sheet: Suppl. Fig. 2
Supplementary Figure 2A		spleen, MHCII+ CD11c+
CD86 GeoMFI (AU)
	m1928z	m1928z-CD40L
	1037	1074
	933	1135
	946	1196
	956	990
Supplementary Figure 2B			CD86 GeoMFI (AU)			spleen
		m1928z					m1928z-CD40L
	DN	920.4	762.28	852.39	868.12		1110.3	1179.02	1293.01	1102.88
	CD8α+ cDC1	1825.84	1729.77	1785.07	1704.45		1857.89	1841.87	1942.02	1687.56
	CD11b+ cDC2	541.52	489.15	591.92	507.55		705.01	787.09	842.49	649.19
Supplementary Figure 2C			CD86 GeoMFI (AU)			tumor
		m1928z					m1928z-CD40L
	DN	1076.62	1505.89	1127.68	1261.69		1304.17	1721.24	1606.43	1505.87
	CD103+ cDC1	1618.29	2148.16	1945.67	1960.42		1640.78	2007.31	2037.74	1962.03
	CD11b+ cDC2	494.81	767.99	409.22	540.14		435.87	578.25	553.36	416.91
Supplementary Figure 2D		tdLN, MHCII+ CD11c+
CD86 GeoMFI (AU)
	m1928z	m1928z-CD40L
	1506	1008
	1754	1653
	1709	1498
	1633	1648
Supplementary Figure 2E			CD86 GeoMFI (AU)			tdLN, migDC
		m1928z					m1928z-CD40L
	DN	1496.8	1828.13	1387.42	1524.16		1215.31	1087.21	1295.27	1380.2
	CD103+ cDC1	2532.54	3059.41	2856.89	2865.42		3178.04	2763.6	3236.37	3217.1
	CD11b+ cDC2	2573.45	2727.17	1778.36	2524.84		2226.23	2089.2	1567.69	2277.13
Supplementary Figure 2F			CD86 GeoMFI (AU)			tdLN, resDC
		m1928z					m1928z-CD40L
	DN	1380.33	1513.29	1664.16	1307.53		946.31	1712.29	1354.15	1214.77
	CD8α+ cDC1	1729.06	1757.39	1936.95	1884.22		1024.44	2759.17	1921.2	3319.12
	CD11b+ cDC2	939.58	1586.19	763.37	2220.46		808.31	1655.35	897.34	1086.94
Supplementary Figure 2G		tdLN
% Ki-67+
	m1928z	m1928z-CD40L
	1.59	1.71
	1.06	0.96
	1.72	0.8
	1.17	2.75

## Sheet: Suppl. Fig. 3
Supplementary Figure 3A		% CD11c+ CD103+ cDC1
	m1928z	m1928z-CD40L
	88.46	82.35
	88.29	71.43
		48
	86.88	75.54
	90.03	91.3
	91.7	89.33
Supplementary Figure 3B		% CD11c+ CD11b+ cDC2
	m1928z	m1928z-CD40L
	16.16	30.89
	12.5	18.64
		40.91
	19.89	15.25
	22.25	47.83
	19.27	37.5

## Sheet: Suppl. Fig. 4
Supplementary Figure 4A
		tumor	% IFNg+ of CAR- CD8a+
	WT, m1928z	WT, m1928z-CD40L	Batf3-/-, m1928z	Batf3-/-, m1928z-CD40L
	17.17	68.39	16.65	73.58
	18.9	61.11	18.65	66.58
	24.48	57.55	31.77	77.2
	21.42	64.92		82.17
Supplementary Figure 4B
		spleen	% IFNg+ of CAR- CD8a+
	WT, m1928z	WT, m1928z-CD40L	Batf3-/-, m1928z	Batf3-/-, m1928z-CD40L
	28.54	41.6	32.09	38.23
	25.63	40.33	26.67	36.37
	25.5	31.21	37.96	48.5
	21.05	40.82		37.35
Supplementary Figure 4C
		tumor	% IFNg+ of CAR+
	WT, m1928z	WT, m1928z-CD40L	Batf3-/-, m1928z	Batf3-/-, m1928z-CD40L
	13.6	54.57	20.64	36.42
	17.71	26.45	16.09	27.94
	17.17	36.04	18.59	44.87
	16.04	40.78		48.28
Supplementary Figure 4D
		spleen	% IFNg+ of CAR+
	WT, m1928z	WT, m1928z-CD40L	Batf3-/-, m1928z	Batf3-/-, m1928z-CD40L
	24.8	74.31	13.41	42.74
	18.99	64.37	14.64	42.92
	25.15	58.7	24.16	62.37
	22.28	64.33		55.25

## Sheet: Suppl. Fig. 5
Supplementary Figure 5A
		A20 survival	CD4+ CAR T cells
	Days	m1928z (n=4)	m1928z-CD40L (n=5)	untreated (n=3)
	21	1
	21	1
	22	1
	22	1
	23		1
	23		1
	23		1
	23		1
	23		1
	20			1
	20			1
	20			1
Supplementary Figure 5B
		A20 survival	CD8+ CAR T cells
	Days	m1928z (n=4)	m1928z-CD40L (n=5)	untreated (n=3)
	33	1
	25	1
	25	1
	23	1
	100		0
	100		0
	100		0
	100		0
	56		1
	20			1
	20			1
	20			1
Supplementary Figure 5C			# of CD4+ T cells / µl blood
		IgG					GK1.5
	D7	418.418	177.778	241.241	295.305		0	0.200562	0	0.400481	0.2002
	D21	469.776	304.217	290.452	214.012	260.12	0.803213	0.600721	1.60417	2.21595	1.40619
Supplementary Figure 5D			A20 survival
		WT, untreated (n=5)	WT, m1928z (n=5)	WT, m1928z-CD40L (n=5)
	21	1
	25	1
	21	1
	25	1
	25	1
	21		1
	21		1
	21		1
	20		1
	21		1
	90			0
	90			0
	90			0
	81			1
	90			0
Supplementary Figure 5E			A20 survival
		untreated (n=5)	m1928z-CD40L (n=6)
	24	1
	24	1
	20	1
	24	1
	31	1
	70		0
	70		0
	70		0
	70		0
	70		0
	70		0
Supplementary Figure 5F			A20 survival
		untreated (n=10)	m1928z-CD40L (n=10)
	24	1
	18	1
	17	1
	17	1
	20	1
	60		0
	60		0
	60		0
	60		0
	60		0
	20	1
	28	1
	20	1
	24	1
	20	1
	60		0
	60		0
	60		0
	60		0
	60		0
Supplementary Figure 5G			# of CD8+ T cells / µl blood
	IgG (LTF-2)	anti-CD8a (2.43)
	319.559	0.200602
	667.804	0.804343
	520.072	0.402658
	669.408	0.602047
	398.035	0
	362.432	0.200723
	253.36	0
	500.802	0
	357.844	0.200441
		0
Supplementary Figure 5I
		% CD19+ of GFP+
	A20	A20.CD19-KO	anti-CD8α
	97.9	0.3	0.12
			0.05
			0.22
			0.18
			0.16
			0
			0.13
			0.12
			0.18
			0
